# Supplementary material for: A Novel Senescence-Specific Gene (ZmSAG39) Negatively Regulates Darkness and Drought Responses in Maize
Source: Int J Mol Sci. 2022 Dec 15;23(24):15984. doi: 10.3390/ijms232415984 (PMC9785699; doi:10.3390/ijms232415984)
Supplement: Supplementary file 1 [file ijms-23-15984-s001.zip]

Archive with 1 entries (1 files):
- ijms-2041993-supplementary.pdf
